# Supplementary material for: Prepontine non-giant neurons drive flexible escape behavior in zebrafish
Source: PLoS Biol. 2019 Oct 15;17(10):e3000480. doi: 10.1371/journal.pbio.3000480 (PMC6793939; doi:10.1371/journal.pbio.3000480)
Supplement: S1 Data — Excel spreadsheet containing numerical data underlying main figures. (XLSX) [file pbio.3000480.s001.xlsx]

## Sheet: Fig 1B
		Number of escape initiated per latency bin
Fish #		1	2	3	4	5	6	7	8	9	10	11	12	13	14	15
Latency (binned, min. value)	0	1	0	0	0	0	0	1	0	0	0	0	0	0	0	0
	1.1	0	0	0	0	0	1	1	0	2	1	0	0	0	0	0
	3.1	2	0	5	1	1	0	2	0	3	2	0	6	5	0	0
	5.1	5	4	5	4	4	3	7	4	4	7	3	6	8	7	1
	7.1	4	6	5	6	6	1	2	3	2	3	2	5	2	5	3
	9.1	1	0	0	1	0	1	0	2	2	1	2	0	1	0	1
	11.1	0	0	0	0	0	0	0	0	1	0	0	0	0	0	0
	13.1	0	0	0	0	0	0	0	1	0	0	0	0	0	0	0
	15.1	0	0	0	0	0	1	0	0	0	0	1	0	0	0	0
	17.1	0	0	0	0	1	1	0	0	0	1	0	0	0	0	0
	19.1	0	0	0	1	1	0	1	0	0	2	2	0	0	0	0
	21.1	2	1	0	1	0	0	0	3	0	1	1	0	0	0	0
	23.1	0	0	1	1	1	2	1	0	1	1	1	0	0	0	0
	25.1	1	1	0	0	2	1	1	0	0	0	3	0	0	0	3
	27.1	0	1	1	1	0	2	1	3	0	0	1	0	0	0	1
	29.1	0	1	0	0	1	1	0	0	0	0	1	0	0	2	2
	31.1	1	1	0	0	0	0	0	1	1	1	2	0	0	1	0
	33.1	0	1	0	0	0	0	0	1	0	0	0	0	0	3	2
	35.1	1	1	0	1	0	2	0	0	0	0	1	1	0	0	1
	37.1	0	1	0	0	0	1	0	1	0	0	0	0	0	0	0
	39.1	0	0	0	0	0	0	0	0	0	0	0	1	1	0	2
	41.1	0	1	0	0	0	1	0	0	0	0	0	1	1	0	1
	43.1	0	0	1	1	0	1	0	0	0	0	0	0	0	0	1
	45.1	0	0	0	0	0	0	0	0	0	0	1	0	0	0	0
	47.1	0	0	0	0	0	0	0	0	1	0	0	0	0	1	0
	49.1	0	0	0	0	0	0	0	0	0	0	0	0	0	0	0

## Sheet: Fig 1C
	SLC: coefficient of variation				LLC: coefficient of variation
Fish	C1 Angle	C2 Angle	Displ		C1 Angle	C2 Angle	Displ
1	0.108083	0.286659	0.317765		0.445737	0.4658	0.503931
2	0.104961	0.249029	0.290442		0.378668	0.480026	0.537852
3	0.112983	0.244776	0.273262		0.42248	0.649818	0.479071
4	0.113	0.25822	0.298385		0.380338	0.815908	0.630851
5	0.110159	0.310272	0.284395		0.573124	0.70974	0.610462
6	0.105823	0.215016	0.305569		0.396151	0.488048	0.457487
7	0.0908081	0.246079	0.341413		0.38297	0.546492	0.474438
8	0.0907883	0.216792	0.261824		0.527907	0.684698	0.648883
9	0.12393	0.292205	0.305207		0.117482	0.195522	0.304265
10	0.128732	0.315004	0.268084		0.428204	0.443758	0.503822
11	0.124632	0.241402	0.289103		0.339913	0.367556	0.48757
12	0.146798	0.262214	0.302188		0.232295	0.720507	0.434595
13	0.148302	0.352241	0.259788		0.395561	0.417466	0.482364
14	0.134411	0.324656	0.255987		0.451585	0.386761	0.482266
15	0.136014	0.315628	0.30208		0.422093	0.651095	0.542016
16	0.110294	0.371172	0.26915		0.432096	0.523443	0.55

## Sheet: Fig 1D
	SLC coordinates (mm)				LLC coordinates (mm)
time (ms)	x	y		time (ms)	x	y
5	0.66504	0.781428		5	-0.36723	0.551461
25	2.97376	-0.699716		25	-1.466	1.03601
5	-0.588844	0.706246		5	-0.380621	0.299802
25	-1.53405	-1.01563		25	-1.17843	-0.0403314
5	0.533501	0.87439		5	-0.295535	0.113466
25	3.54311	2.0027		25	-0.641316	0.115775
5	-0.659672	0.818383		5	0.313344	0.132749
25	-3.62226	-0.199995		25	0.344301	-0.509088
5	0.631963	0.920894		5	0.475858	0.368942
25	2.99257	-0.895152		25	1.66431	-0.428524
5	-0.433037	0.959028		5	0.343253	0.150116
25	-1.7865	3.4291		25	0.279795	-0.554323
5	-0.57656	0.843266		5	-0.538468	0.501409
25	-3.39351	2.12376		25	-1.9465	0.105262
5	-0.722486	0.744919		5	0.367692	0.478407
25	-3.38083	-0.258421		25	1.22839	0.308274
5	-0.708535	0.775114		5	0.140128	-0.0463002
25	-3.77058	0.761007		25	-0.00151352	-0.334335
5	0.571388	0.87896		5	0.360737	0.238317
25	2.89845	0.589543		25	0.961349	-0.365018
5	-0.560367	0.845163		5	0.459693	0.333797
25	-3.24476	2.15561		25	1.23577	-0.126715
5	0.557624	0.282663		5	0.427487	0.183229
25	1.73457	-2.27227		25	0.849781	-0.86248
5	-0.660954	0.753253		5	0.49691	0.486344
25	-3.5866	0.637985		25	2.43681	0.474872
5	-0.640651	0.583431		5	0.411741	0.281586
25	-2.29988	-1.84224		25	1.21174	-0.680377
5	-0.505724	0.764674		5	0.301611	0.12593
25	-3.18613	0.359591		25	0.422794	-0.744957
5	-0.684952	0.772107		5	-0.527107	0.35553
25	-3.60788	0.33029		25	-1.52755	-0.44645
5	0.599084	0.761354		5	-0.489646	0.569569
25	3.13841	0.0182059		25	-2.08307	0.659047
5	-0.65634	0.807819		5	0.326055	0.420524
25	-3.50736	-0.00417953		25	1.38467	0.591719
5	-0.639132	0.75819		5	-0.276942	-0.0211635
25	-3.24904	0.74704		25	-0.647152	-0.677327
5	0.540305	0.72613		5	0.477629	0.451404
25	3.45674	-0.215301		25	1.53504	0.292268
5	-0.471306	1.00707		5	-0.36619	0.380209
25	-2.99899	2.35667		25	-1.14808	1.19635
5	-0.644444	0.870748		5	-0.291094	0.0356758
25	-3.68358	1.67771		25	-0.683018	-0.0791573
5	0.59805	0.924786		5	-0.325712	0.187377
25	2.91344	0.501225		25	-0.835151	0.570898
5	-0.557045	0.85762		5	-0.327912	0.243496
25	-2.66175	2.33267		25	-0.673952	0.266229
5	0.680423	0.725037		5	-0.255924	0.249124
25	3.49041	-0.18385		25	-0.735303	0.424303
5	-0.568938	0.865864		5	0.403935	0.513508
25	-2.82996	2.14314		25	1.54644	0.685249
5	0.513327	0.804196		5	0.346048	0.305796
25	3.54295	0.127836		25	0.88822	0.273491
5	-0.605576	0.664447		5	0.25709	0.273969
25	-3.13464	-1.22871		25	0.643506	0.795306
5	-0.597775	0.910909		5	0.335527	0.313477
25	-3.20747	0.678247		25	0.685747	-0.49164
5	-0.619857	0.629233		5	-0.233229	0.044265
25	-3.09266	0.438383		25	-0.255666	-0.285383
5	-0.509957	0.792402		5	0.00065065	-0.163258
25	-2.72087	2.19051		25	-0.017224	-0.209631
5	0.442878	0.781079		5	-0.347046	0.363566
25	3.05169	0.71961		25	-1.17079	-0.278862
5	-0.645257	0.756067		5	0.494754	0.399349
25	-2.90694	-0.453219		25	1.38708	1.10813
5	-0.399045	0.953473		5	-0.500296	0.421633
25	-2.60112	1.35119		25	-1.83499	0.800983
5	-0.63541	0.56631		5	0.328547	0.586242
25	-2.40992	-1.28617		25	1.68871	1.53703
5	0.604832	0.747121		5	0.230955	0.0870859
25	3.28587	0.0143516		25	0.613285	1.32322
5	-0.63298	1.0243		5	-0.0478474	0.0164484
25	-2.31874	-0.954061		25	-0.81126	-0.231354
5	0.556993	0.853196		5	0.410386	0.478111
25	3.10131	0.243639		25	1.79455	-0.0502972
5	-0.585036	0.635696		5	0.254285	-0.0488551
25	-3.15323	-0.639155		25	1.13356	-0.254702
5	-0.52	0.775271		5	-0.476564	0.417832
25	-2.67617	2.28458		25	-1.65362	-0.289564
5	0.664764	0.766936		5	-0.345793	0.366815
25	3.1674	0.00898788		25	-0.953597	-0.297477
5	-0.55392	0.747889		5	-0.323736	0.156922
25	-3.23172	0.932848		25	-0.692285	0.0878357
5	-0.653928	0.776731		5	0.27266	0.0700504
25	-3.37242	0.498811		25	0.536897	0.255077
5	0.666397	0.754925		5	0.332532	0.321535
25	3.13984	0.0999815		25	1.3012	0.0630739
5	0.633552	0.905271		5	-0.385126	0.423768
25	3.67046	0.677265		25	-1.6077	-0.319093
5	-0.688185	0.791454		5	0.0307663	-0.13244
25	-3.24381	0.178399		25	0.14722	-0.261779
5	-0.663148	0.644595		5	-0.257697	0.0216971
25	-3.18082	0.299181		25	0.0636015	-0.691704
5	-0.621406	0.808342		5	-0.402687	0.298756
25	-2.87535	-0.345299		25	-0.972116	-0.375849
5	-0.641004	0.72984		5	-0.488839	0.350775
25	-2.77984	-1.23458		25	-1.48375	0.39466
5	0.551026	0.797246		5	-0.387727	0.467914
25	3.28398	0.447063		25	-1.10608	1.35327
5	-0.520789	0.739377		5	0.377065	0.527014
25	-3.25978	0.623038		25	1.91956	0.983458
5	0.620963	0.90105		5	-0.00927947	-0.12294
25	3.03008	0.0561768		25	-0.788206	0.792433
5	0.519034	0.883998		5	-0.449888	0.225137
25	3.09174	1.39239		25	-0.552843	-0.828125
5	-0.621188	0.631213		5	0.320791	0.19285
25	-3.24688	-0.999907		25	0.406149	-0.370447
5	-0.600113	0.873957		5	0.476009	0.488768
25	-3.16647	2.01185		25	2.1022	0.315369
5	0.619775	0.649058		5	-0.516203	0.560631
25	2.78962	-0.380338		25	-2.36594	-0.071191
5	-0.501564	0.962459		5	0.443146	0.494032
25	-2.02632	2.61019		25	1.57393	0.597368
5	-0.51807	0.771218		5	0.278299	0.331215
25	-2.72869	1.09978		25	0.88887	0.177391
5	0.497464	0.916713		5	-0.507154	0.522333
25	3.33867	1.5742		25	-1.70797	0.593948
5	0.581439	0.799606		5	-0.452552	0.482749
25	3.39541	0.597251		25	-2.23073	-0.326892
5	0.659835	0.743721		5	0.473912	0.539315
25	2.92962	-0.723274		25	1.44504	1.33592
5	0.560774	0.721784		5	-0.355949	0.14522
25	3.0113	0.298362		25	-0.354096	-0.81516
5	0.631774	0.848686		5	0.377122	0.388248
25	3.09446	1.16977		25	1.4285	0.0328551
5	-0.622193	0.833189		5	-0.454818	0.548537
25	-3.09143	-0.131406		25	-1.81026	0.6614
5	0.703003	0.572283		5	-0.449099	0.566977
25	2.67675	-1.55407		25	-1.66653	0.724726
5	-0.496613	0.780833		5	-0.224644	-0.119296
25	-3.16848	-0.232025		25	-0.449232	-1.00261
5	-0.569109	0.662683		5	-0.449037	0.530426
25	-3.11038	1.60627		25	-1.63743	1.15386
5	-0.47373	0.724188		5	0.27723	0.192915
25	-1.39643	-1.01769		25	0.610547	0.363947
5	-0.524876	0.801332		5	-0.322586	0.161945
25	-3.10488	0.76525		25	-0.524342	-0.296761
5	-0.644553	0.693305		5	0.411251	0.515848
25	-3.55373	-0.134047		25	1.52072	1.21073
5	-0.712885	0.787149		5	0.218494	0.124739
25	-3.46725	-0.250457		25	0.266326	-0.277581
5	-0.580908	0.85374		5	0.389831	0.284331
25	-3.38297	0.392283		25	0.796417	-0.893627
5	-0.592952	0.6619		5	0.0218954	-0.212089
25	-2.91047	-0.0877782		25	-0.0570654	0.101013
5	-0.581424	0.979102		5	-0.477036	0.421548
25	-3.24208	1.28256		25	-1.55593	0.0503984
5	0.511282	0.737913		5	0.0236986	0.153958
25	3.5736	-0.109321		25	-0.283443	-0.205539
5	-0.680088	0.695134		5	0.263313	0.375269
25	-3.70995	0.111792		25	0.996296	-0.264554
5	0.772639	0.791366		5	-0.488214	0.311003
25	3.51812	-0.34119		25	-1.32455	-0.508757
5	0.630562	0.660083		5	-0.311783	0.155593
25	3.01674	-0.171924		25	-0.56247	-0.305203
5	0.692184	0.804359		5	-0.22656	0.00341981
25	3.71714	0.684593		25	-0.123672	-0.403372
5	0.594418	0.616994		5	-0.406702	0.363288
25	3.42755	-0.432738		25	-1.18737	-0.768878
5	-0.764323	0.777453		5	0.249741	-0.0319466
25	-2.82547	-0.45407		25	0.0945939	-0.461931
5	-0.548237	0.711777		5	0.330171	0.152532
25	-2.49028	-0.769445		25	0.54673	-0.656578
5	0.535177	0.707839		5	-0.469024	0.536222
25	3.55088	0.408624		25	-1.66094	0.89615
5	0.463427	0.620596		5	0.340679	0.422105
25	3.22785	0.222311		25	1.03536	-0.30388
5	-0.533278	0.804633		5	0.231806	0.464224
25	-3.12604	2.06881		25	1.10571	0.411612
5	0.409331	0.720891		5	0.320221	0.0361043
25	3.15304	1.32706		25	0.420147	-0.385658
5	-0.496837	0.762016		5	-0.0834856	-0.101689
25	-3.61229	0.453467		25	-0.528448	0.676301
5	0.601792	0.639126		5	-0.272021	0.134076
25	3.42302	-0.858548		25	-0.515166	-0.0667278
5	-0.435316	0.874041		5	-0.507164	0.411959
25	-2.796	1.74025		25	-1.56068	-0.147982
5	0.657004	0.764069		5	-0.359728	0.284629
25	3.25437	-0.10386		25	-0.888269	-0.47829
5	0.581112	0.728033		5	0.498206	0.388633
25	2.84681	-0.727471		25	1.4762	-0.507277
5	-0.539618	0.637311		5	-0.284684	0.0850209
25	-3.10038	-0.309518		25	-0.737598	0.124745
5	0.515745	0.742594		5	0.199207	0.0505135
25	3.42604	1.65831		25	0.508703	0.820847
5	0.56829	0.764286		5	-0.276258	0.0869014
25	2.52221	0.25854		25	-0.410765	-0.962973
5	-0.495514	0.771306		5	-0.428996	0.422482
25	-3.19773	1.84954		25	-1.87096	-0.110983
5	-0.524592	0.688792		5	-0.337759	0.181767
25	-2.61434	-0.0889862		25	-0.626268	-0.552835
5	0.69366	0.685614		5	0.0200546	-0.132261
25	3.16408	-0.902936		25	0.653549	0.374718
5	0.532888	0.817348		5	-0.384753	0.179256
25	3.14159	1.55294		25	-1.07359	0.161576
5	-0.709174	0.83259		5	-0.242457	0.129595
25	-3.094	0.469443		25	-0.371992	0.102826
5	0.519024	0.648945		5	0.477443	0.61462
25	2.89782	0.784725		25	2.21565	0.838759
5	-0.577228	0.631136		5	-0.317454	0.288009
25	-3.19648	-0.530823		25	-0.640909	0.0104062
5	-0.341788	-0.0271342		5	0.415557	0.382371
25	0.881856	-1.82986		25	1.22527	0.301026
5	-0.521682	0.731056		5	0.548076	0.855942
25	-2.88854	0.421405		25	3.0758	1.72202
5	0.367232	0.930634		5	0.363205	0.273038
25	2.77097	1.85172		25	1.01145	-0.460834
5	-0.630552	0.518598		5	-0.441245	0.292292
25	-2.22168	-0.897795		25	-1.24226	0.114883
5	0.522616	0.648534		5	0.377334	0.321646
25	3.26919	-0.370838		25	0.977678	0.397094
5	0.476604	0.811703		5	-0.425118	0.333117
25	3.02811	0.795548		25	-1.25717	-0.279749
5	-0.694842	0.780528		5	0.170421	0.139982
25	-3.46224	0.513551		25	0.0903629	-0.196089
5	0.45062	0.810354		5	0.346037	0.209487
25	2.2602	2.8591		25	0.796659	0.018914
5	-0.664346	0.770959		5	-0.266693	0.364657
25	-2.61289	-0.166233		25	-0.78532	-0.455726
5	0.52048	0.909976		5	0.28888	0.12731
25	3.36756	0.603835		25	0.42805	-0.29735
5	0.47371	0.813932		5	-0.314866	0.230585
25	3.04317	0.853708		25	-0.752421	0.285367
5	-0.540021	0.702388		5	-0.355112	0.200036
25	-2.74494	0.149009		25	-0.731837	-0.408515
5	-0.520547	0.812552		5	0.367541	0.25125
25	-3.36986	1.2193		25	0.832106	0.271426
5	0.60761	0.751979		5	0.310688	0.0875699
25	3.33222	1.04308		25	0.536869	-0.315802
5	-0.536359	0.262291		5	-0.363389	0.337037
25	-0.631417	-2.29777		25	-1.25452	0.179706
5	0.518955	0.885518		5	0.152407	-0.095558
25	3.18205	0.732688		25	-0.00380263	-0.490204
5	0.712679	0.758093		5	-0.382976	0.410009
25	3.45368	0.4654		25	-1.17729	0.148579
5	-0.427729	0.663001		5	-0.573552	0.240429
25	-2.63622	1.74688		25	-1.25036	-0.560742
5	0.552139	0.789145		5	-0.545115	0.45471
25	3.46928	1.41045		25	-1.87246	0.23771
5	0.504726	0.811865		5	0.45859	0.460066
25	2.80159	2.35266		25	2.00924	0.747095
5	-0.733468	0.611787		5	0.352138	0.13626
25	-2.99596	-1.0993		25	0.611708	-0.213287
5	-0.518633	0.720697		5	-0.572223	0.398026
25	-3.50383	0.590796		25	-2.59112	-0.877829
5	0.591721	0.693842		5	0.368513	0.680739
25	3.30432	0.442311		25	1.68744	1.64075
5	0.607447	0.812885		5	0.401087	0.353672
25	3.36959	0.981613		25	1.2351	-0.00525863
5	0.235909	0.0385005		5	0.23553	0.179908
25	0.381691	0.0860087		25	0.470861	-0.0764635
5	-0.483886	0.674264		5	-0.528115	0.284335
25	-2.70919	-0.122305		25	-1.72046	-0.12267
5	-0.601153	0.593573		5	0.311331	0.248247
25	-2.9297	-1.34068		25	0.732698	0.0728433
5	0.484027	0.620537		5	-0.2306	0.13773
25	2.24398	-0.856598		25	-0.601889	0.37858
5	0.631409	0.67112		5	-0.506527	0.346298
25	3.19889	-0.467178		25	-1.88648	-0.207842
5	-0.577361	0.66654		5	-0.275661	0.182596
25	-2.92569	-0.492517		25	-0.78773	0.46157
5	-0.598348	0.688897		5	-0.314074	0.472936
25	-3.35219	-0.395479		25	-1.18085	0.308462
5	-0.653479	0.699682		5	-0.501501	0.268506
25	-2.32394	-0.659077		25	-1.21929	0.285652
5	-0.50423	0.751947		5	0.0235498	-0.129468
25	-3.53987	1.1007		25	-0.295136	0.0359218
5	0.529125	0.81398		5	0.430859	0.141348
25	3.69173	1.06767		25	0.975992	-0.278198
5	0.540307	0.657847		5	0.334059	0.186637
25	2.73812	-0.747972		25	0.714048	0.367712
5	-0.522686	0.703975		5	-0.372498	0.237394
25	-3.26547	0.662029		25	-0.579541	-0.606467
5	-0.591201	0.750779		5	-0.46443	0.624322
25	-2.37687	-0.720213		25	-1.641	-0.371893
5	0.386902	0.856866		5	0.44867	0.228793
25	1.96391	2.43245		25	0.923005	-0.65944
5	-0.548624	0.683599		5	0.519163	0.488654
25	-2.82249	0.105167		25	2.00114	0.377362
5	0.435392	0.70117		5	0.204795	0.0780424
25	3.02706	0.711084		25	0.087675	-0.179908
5	-0.541796	0.570718		5	-0.501138	0.403725
25	-2.69139	0.394422		25	-1.68792	0.0440666
5	-0.701981	0.509967		5	-0.473979	0.433333
25	-1.30567	-2.00057		25	-1.00402	1.10373
5	0.520549	0.755304		5	-0.384497	0.243226
25	2.47662	-0.0502219		25	-1.04876	-0.119651
5	0.503195	0.90491		5	-0.581104	0.779173
25	3.19536	1.41175		25	-2.00154	1.60622
5	-0.720812	0.797555		5	-0.457803	0.531511
25	-2.95702	-0.315433		25	-2.19774	0.269537
5	-0.660434	0.709402		5	0.481755	0.486278
25	-3.4271	0.398563		25	1.43655	0.789867
5	0.493116	0.818967		5	0.250834	0.050692
25	3.00395	1.60062		25	0.40819	0.384194
5	0.566344	0.675287		5	0.465815	0.636807
25	2.8585	1.39285		25	1.46177	1.50535
5	-0.503599	0.62206		5	0.498523	0.579733
25	-2.91626	0.0381415		25	2.1842	0.758335
5	0.742071	0.754391		5	-0.441995	0.628122
25	3.52533	0.830218		25	-1.75446	1.83148
5	0.626972	0.726212		5	0.599358	0.0228397
25	2.9584	-0.821764		25	2.25772	-1.46722
5	-0.614481	0.744505		5	0.406555	0.364443
25	-3.50739	0.684886		25	1.06367	0.330011
5	0.62888	0.495407		5	-0.545282	0.543361
25	2.61066	-1.56699		25	-2.14846	-0.354876
5	0.598009	0.975782		5	0.392061	0.301147
25	3.64842	1.80941		25	0.783701	0.591764
5	0.705211	0.518183		5	-0.359029	0.285414
25	2.83304	-1.29539		25	-1.15294	0.602436
5	-0.759505	0.830103		5	0.296257	0.0894325
25	-3.28015	-0.514845		25	0.757156	0.332218
5	-0.565628	0.784051		5	-0.320678	0.0797643
25	-2.81867	1.58622		25	-0.582072	0.0925468
5	0.874933	0.499868		5	-0.46325	0.376414
25	3.98369	-0.456785		25	-1.4243	0.23302
5	-0.62481	0.875754		5	0.463974	0.576756
25	-3.38786	1.30643		25	1.39294	1.68729
5	-0.650411	0.643882		5	0.440734	0.37427
25	-2.93133	-0.192433		25	1.28288	0.6476
5	0.61998	0.751678		5	0.411697	0.39213
25	3.54165	0.656699		25	1.4593	-0.360521
5	0.584371	0.657778		5	0.285726	0.323951
25	3.30249	0.0695326		25	0.732674	0.00077363
5	-0.589604	0.825552		5	0.407829	0.437417
25	-3.49057	1.08519		25	1.14593	0.860829
5	-0.693114	0.777687		5	-0.0159961	-0.131395
25	-3.67102	-0.178462		25	0.479722	0.367069
5	-0.535712	0.885942		5	-0.363743	0.191481
25	-3.52888	1.21154		25	-0.825197	0.320664
5	0.557047	0.692995		5	0.412655	0.715125
25	2.54425	-1.64975		25	1.36865	2.10396
5	0.630965	0.911274		5	0.327043	-0.0361856
25	3.8033	0.994717		25	-0.435126	-1.62045
5	-0.759749	0.671326		5	-0.458497	0.733527
25	-3.51749	-0.227923		25	-1.84429	1.73905
5	0.594545	0.753673		5	0.289209	0.691555
25	3.28857	1.10875		25	2.38913	2.16999
5	-0.670852	0.866649		5	0.007155	-0.132277
25	-3.72173	0.0534611		25	-2.14029	1.85273
5	0.447768	0.714948		5	0.449218	0.55586
25	2.42749	0.855188		25	1.74854	0.43687
5	0.07494	-0.174828		5	-0.545321	0.394416
25	2.05411	-1.35674		25	-1.56031	0.931455
5	-0.910655	0.648052		5	0.459162	0.383254
25	-2.67403	-0.902815		25	1.33737	-0.094955
5	0.721633	0.805069		5	-0.572535	0.373577
25	3.58515	-0.134622		25	-1.65735	-0.798757
5	-0.580979	0.757551		5	-0.435068	0.34032
25	-3.50404	0.442348		25	-1.04737	0.66114
5	-0.620555	0.871628		5	-0.376178	0.335714
25	-3.39216	0.28811		25	-1.02775	-0.248884
5	-0.531267	1.01018		5	-0.538468	0.568573
25	-3.10661	1.35013		25	-1.73648	1.46198
5	-0.523223	0.123389		5	0.404915	0.41253
25	-0.514743	-2.28218		25	1.16108	0.824406
5	0.6767	0.700174		5	0.2913	0.0861238
25	2.13693	-1.39721		25	0.361231	-0.472545
5	-0.647792	0.803954		5	0.42391	0.583203
25	-3.21423	-0.232221		25	1.85161	0.125547
5	0.548676	0.875897		5	0.352634	0.386852
25	3.18896	1.1829		25	1.03007	0.0864491
5	-0.667896	0.223914		5	-0.369188	0.228238
25	-1.53226	-2.20101		25	-0.617484	0.810643
5	0.652674	0.487952		5	-0.548749	0.405671
25	3.40568	-0.755683		25	-1.79442	0.201536
5	0.475675	0.962828		5	0.449839	0.362903
25	2.90109	1.83898		25	1.15503	1.03447
5	-0.655336	0.648695		5	-0.375805	0.0322778
25	-3.08269	-0.243266		25	-0.164537	-0.763206
5	0.674843	0.629481		5	-0.28746	0.112683
25	3.28216	-0.150941		25	-0.539229	0.0417973
5	-0.523291	0.893516		5	0.0907735	-0.110947
25	-3.41228	1.8137		25	-0.552954	2.76369
5	0.611228	0.881543		5	0.30344	0.143249
25	3.14417	-0.335355		25	0.558197	0.913606
5	0.610049	0.847202		5	-0.155875	0.0381752
25	3.45868	-0.227282		25	-0.6764	0.829194
5	-0.559524	0.690185		5	-0.60145	0.614832
25	-3.37007	-0.0330396		25	-2.26062	0.869978
5	0.651345	0.58837		5	-0.404855	0.397552
25	3.37081	-0.692666		25	-1.29344	1.04618
5	0.60178	0.66087		5	-0.104899	-0.10622
25	3.06289	0.224761		25	-0.908826	1.17576
5	0.569165	0.901653		5	-0.590245	0.378622
25	3.42179	1.21041		25	-0.86686	1.45643
5	0.612376	0.775237		5	-0.249544	0.447647
25	2.97584	-0.173428		25	-1.26998	1.01002
5	-0.611751	0.856053		5	-0.278232	0.111108
25	-2.99961	0.387493		25	-0.53384	0.0732004
5	0.550161	0.598017		5	-0.288755	0.0324544
25	2.47963	0.0467207		25	-0.51267	-0.316082
5	0.597902	0.819609		5	-0.253902	0.0671066
25	3.3592	0.985835		25	-0.172152	-0.293714
5	0.643143	0.686461		5	-0.489323	0.4026
25	1.35139	-2.0366		25	-1.78727	-0.132684
				5	-0.43947	0.41867
				25	-1.45961	0.738877
				5	0.338584	0.35846
				25	1.15297	0.621374
				5	-0.520522	0.480309
				25	-2.17532	0.475249
				5	-0.407871	0.24353
				25	-0.957841	-0.394431
				5	-0.423563	0.292135
				25	-1.40804	0.41883
				5	-0.413816	0.442295
				25	-1.18384	-0.344713
				5	-0.487915	0.658214
				25	-2.76904	0.723903
				5	0.444213	0.740077
				25	1.81549	1.83218
				5	0.370866	0.548412
				25	1.08666	1.35449
				5	0.515578	0.361128
				25	1.59222	-0.01479
				5	0.502024	1.01232
				25	2.23449	2.86244
				5	-0.389552	0.271432
				25	-0.66868	0.576377
				5	0.442192	0.770921
				25	2.19929	1.7244
				5	-0.448787	0.43869
				25	-1.33704	0.840731
				5	0.376505	0.510453
				25	0.935668	1.55135
				5	0.208937	0.0149309
				25	0.0644981	-0.318492
				5	0.355614	0.365161
				25	0.914923	1.10903
				5	-0.11637	-0.172888
				25	-0.789641	0.261135
				5	-0.463208	0.520464
				25	-2.04475	1.1594
				5	-0.550145	0.605023
				25	-1.92432	1.39785
				5	-0.326321	0.182257
				25	-0.715843	0.00512177

## Sheet: Fig 2C
%LLC, ablated larvae			%LLC, ablated larvae			%LLC, ablated larvae
Ctrl	y252		Ctrl	y293		Ctrl	y330
12.5	14.3		42.9	16.7		40	0
33.3	33.3		60	0		50	11.1
25	0		42.9	0		62.5	14.3
28.6	66.7		30	0		20	0
50	40		100	50		55.6	16.7
6.7	25		66.7	50		0	33.3
0	0		50	0		45.5	0
57.1	0		75	77.8		40
50	20		70	60
50	0		100	0
100	0		50	33.3
100	0		100	0
50	80		50	71.4
88.9	0		75	0
100	0		60	66.7
11.1	80		58.3
85.7	0
100
100
63.6

## Sheet: Fig 2G-H
%LLC, R1 ablated larvae			%LLC, R6 ablated larvae
Ctrl	Ablated		Ctrl	Ablated
80	0		80	50
50	0		50	16.7
57.1	0		42.9	83.3
42.9	0		100	0
44.4	0		14.3	33.3
100	0		0	0
44.4	0		77.8	0
16.7	0		80	33.3
25	0		100	50
0	0		54.5	0
77.8	0		14.3	22.2
30	0		12.5	0
80	0		0	0
80	0		33.3	100
100	0		0	33.3
50	0		100	100
66.7	0		0	100
54.5	0		12.5	0
14.3	0		80	0
55.6	0		18.2	50
14.3	0		50	0
12.5	0		20	7.7
0	0		0	0
58.3	10		100	0
33.3	0		50	0
14.3	0		100	0
16.7	0		0	0
12.5			100	0
100			0	0
0			50	100
25			33.3	0
50			25	0
0			50	11.1
25			25
0			50
50			100
60			100
100			100
100			0
100			100
0			0
66.7			0
100			0
75			0
0			16.7
0			0
16.7			0
0			0
25			22.2
0			50
0			0
0			0
0			0
50			0
0			0
0			0
50			0
0			0
0			0
0			0
75			0
0			75
50			0
0			50
10			10
14.3			25
25			0
0			0
40
0
0
0
50

## Sheet: Fig 2I
% LLCs Rightward
Ctrl	Ablated
54.5455	85.7143
44.4444	100
57.1429	75
50	85.7143
50	85.7143
53.3333	85
47.0588	72.7273
58.3333	100
54.5455	90.9091
56.25	100
50	72.2222
66.6667	100
54.5455	66.6667
50	87.5
62.5
45
52.9412
62.5
45.4545
33.3333
60
33.3333
54.5455
54.5455

## Sheet: Fig 3D
	Ctrl						ChEF
Fish	%C-bend	%swim	%other	%no resp		Fish	%C-bend	%swim	%other	%no resp
1	0	0	0	100		1	30	5	0	65
2	0	0	0	100		2	29.5455	4.55	2.27273	63.6318
3	0	0	0	100		3	33.33	0	0	66.67
4	0	0	0	100		4	31.9149	23.4043	2.12766	42.5532
5	0	0	0	100		5	22.92	36.3636	0	40.7164
6	0	0	0	100		6	18.1818	36.3636	18.1818	27.2727
7	0	0	0	100		7	18.75	37.5	0	43.75
						8	29.0323	58.06	6.45161	6.45609

## Sheet: Fig 3E
C-bend Direction relative to stimulus
Fish	Ipsilateral	Contralateral
1	66.67	33.33
2	76.92	23.08
3	50	50
4	80	20
5	72.7273	27.2727
6	100	0
7	100	0
8	66.67	33.33

## Sheet: Fig 5D-E
Condition	Trajectory-SLC	Trajectory-LLC
broad	0.384	-0.112
broad	0	0.2
broad	-0.076	0.188
broad	-0.264	0.038
broad	-0.2	-0.076
broad	0.538	0.152
broad	0.334	0.066
broad	0	-0.056
broad	0	0.122
broad	-0.142	0
broad	0.666	-0.038
broad	0.666	0.122
broad	0.334	-0.084
broad	0.6	-0.2
broad	0.25	0
broad	1	0
broad	-0.076	-0.524
broad	0	-0.364
broad	0	-0.04
broad	0.334	-0.062
broad	0.066	-0.112
broad	0.076	0.05
broad	0.5	0.03
broad	-0.5	-0.186
broad	-0.428	0.052
broad	-0.272	0.126
broad	0.384	-0.12
broad	0.1	-0.046
broad	0.28	0.118
broad	-0.25	0.082
broad	0.09	-0.13
spot-L	0	-0.6
spot-L	-0.5	-0.2
spot-L	1	-0.6
spot-L	1	-0.666
spot-L	0	-1
spot-L	-0.6	-0.334
spot-L	-1	-1
spot-L	0	0.334
spot-L	0.142	0.126
spot-L	-0.142	-0.3
spot-L	-0.112	-0.572
spot-L	0.334	-0.858
spot-L	-0.334	-0.25
spot-L	-0.4	-0.6
spot-L	-1	-0.272
spot-L	1	-0.25
spot-L	0	0.076
spot-L	0.334	-0.23
spot-L	-1	0.142
spot-L	0.334	-1
spot-L	0.334	0.2
spot-L	0.334	-0.334
spot-L	0	-0.6
spot-L	-1	-0.6
spot-L	-0.142	-0.334
spot-L	0	0.428
spot-L	0	0.428
spot-L	0	-1
spot-L	-0.25	-0.5
spot-L	0	-1
spot-L	0.334	0.2
spot-R	0.334	0.636
spot-R	0.334	1
spot-R	0.142	0.8
spot-R	0.334	0.714
spot-R	-0.334	0.6
spot-R	0.334	0
spot-R	1	-0.112
spot-R	0	1
spot-R	1	0.142
spot-R	-0.334	0.26
spot-R	-0.666	0.334
spot-R	0.142	0.112
spot-R	0.5	0.5
spot-R	-0.6	0.272
spot-R	1	0.858
spot-R	0.334	1
spot-R	0.5	0.2
spot-R	0	0.4
spot-R	0.334	0.556
spot-R	0.5	0.6
spot-R	0	0
spot-R	-0.334	0.25
spot-R	-0.6	1
spot-R	0.334	0.142
spot-R	0.334	0.556
spot-R	0	0.142
spot-R	0	1
spot-R	0.666	0.428
spot-R	0.166	0.454
spot-R	0	1
spot-R	-0.75	0

## Sheet: Fig 5F-G
C1-angle			C1-Mav
ctl	spot		ctl	spot
71.5017	84.4		12.5413	15.44
65.6082	84.48		12.1443	14.3729
70.8029	85.16		14.5547	14.9688
68.2042	89.04		12.712	17.8776
66.6468	88.28		13.148	15.2706
	69.4787			15.2872
	146.603			20.873
	73.6977			12.5349
	86.4211			14.3158
	74.4737			13.6316

[truncated: 2 more sheets: Fig 6B, Fig 6C]
