# Supplementary material for: Prepontine non-giant neurons drive flexible escape behavior in zebrafish
Source: PLoS Biol. 2019 Oct 15;17(10):e3000480. doi: 10.1371/journal.pbio.3000480 (PMC6793939; doi:10.1371/journal.pbio.3000480)
Supplement: S2 Data — Excel spreadsheet containing numerical data underlying supporting figures. (XLSX) [file pbio.3000480.s002.xlsx]

## Sheet: Fig S1A
C1 Angle			C2 Angle			Displacement
SLC	LLC		SLC	LLC		SLC	LLC
117.433	78.8889		76.6556	44.9259		4.82191	2.48372
111.833	73.9091		79.037	42.5758		5.23226	2.05553
114.49	87.1667		80.9796	38.5		5.3243	2.4855
113.075	75.4762		84.8917	45.7619		4.85597	1.99699
115.663	58.0769		76.9519	55.5385		4.69522	1.30542
114.357	72.7568		83.4286	51.4324		4.86702	2.2544
115.5	75.7879		86.0816	48.4848		4.71289	2.0739
112.938	59.1143		89.7901	34.2		4.66503	1.58118
118.7	80		76.5231	51.7143		5.14179	2.39032
118.928	75.4667		73.936	49.7333		5.2192	2.60836
114.02	81.7917		73.099	49.1667		5.28756	2.56531
118.523	70.2857		80.4673	33		5.32055	1.77017
114.732	82.5357		82.4878	49.9643		4.66152	2.25852
118.643	67.3846		75.0476	48.5128		5.12928	2.3115
114.962	79.8387		81.5696	43.5484		4.94682	2.32956
119.303	67.7759		68.7416	45.8621		5.36089	1.95444

## Sheet: Fig S1B-C Probability
Fish	SLC	LLC
ctrl-A00-f04	38.5	12.5
ctrl-A00-f05	30.8	33.3
ctrl-A00-f07	33.3	25
ctrl-A00-f09	36.4	28.6
ctrl-A01-f01	0	50
ctrl-A01-f02	6.3	6.7
ctrl-A01-f04	62.5	0
ctrl-A01-f05	30	57.1
ctrl-A01-f06	86.7	50
ctrl-A01-f07	25	50
ctrl-A01-f08	100	-NaN
ctrl-A02-f02	25	100
ctrl-A02-f03	70	100
ctrl-A02-f06	27.3	50
ctrl-A02-f07	18.2	88.9
ctrl-A03-f03	78.6	100
ctrl-A03-f04	43.8	11.1
ctrl-A03-f05	30	85.7
ctrl-A03-f06	58.3	100
ctrl-A03-f07	44.4	100
ctrl-A03-f09	21.4	63.6
ctrl-B00-f01	53.3	42.9
ctrl-B00-f02	54.5	60
ctrl-B00-f03	100	-NaN
ctrl-B00-f04	36.4	42.9
ctrl-B00-f05	16.7	30
ctrl-B00-f07	90.9	100
ctrl-B00-f08	40	66.7
ctrl-B00-f09	66.7	50
ctrl-B01-f03	63.6	75
ctrl-B01-f05	28.6	70
ctrl-B01-f06	91.7	100
ctrl-B01-f08	80	50
ctrl-B01-f09	87.5	100
ctrl-B02-f04	33.3	50
ctrl-B02-f05	69.2	75
ctrl-B02-f06	44.4	60
ctrl-B02-f07	29.4	58.3
ctrl-C00-f01	25	66.7
ctrl-C00-f06	75	100
ctrl-C00-f07	0	0
ctrl-C00-f08	25	100
ctrl-C00-f09	81.8	50
y252-00-f03	100	-NaN
y252-00-f04	30	14.3
y252-00-f05	82.4	33.3
y252-00-f06	100	-NaN
y252-00-f07	100	-NaN
y252-00-f08	94.1	0
y252-00-f09	100	-NaN
y252-01-f01	18.2	66.7
y252-01-f02	50	40
y252-01-f03	100	-NaN
y252-01-f04	63.6	25
y252-01-f05	64.7	0
y252-01-f06	92.9	0
y252-01-f07	58.3	20
y252-01-f09	100	-NaN
y252-02-f01	100	-NaN
y252-02-f02	100	-NaN
y252-02-f03	90	0
y252-02-f04	76.9	0
y252-02-f06	100	-NaN
y252-02-f07	55.6	0
y252-02-f09	100	-NaN
y252-03-f01	58.3	80
y252-03-f02	69.2	0
y252-03-f03	100	-NaN
y252-03-f04	91.7	0
y252-03-f05	100	-NaN
y252-03-f06	100	-NaN
y252-03-f07	64.3	80
y252-03-f08	100	-NaN
y252-03-f09	85.7	0
y293-00-f01	40	16.7
y293-00-f02	93.8	0
y293-00-f03	0	0
y293-00-f05	80	0
y293-00-f07	85.7	50
y293-00-f08	83.3	50
y293-00-f09	93.8	0
y293-01-f01	30.8	77.8
y293-01-f02	50	60
y293-01-f03	91.7	0
y293-01-f04	53.8	33.3
y293-01-f06	91.7	0
y293-01-f08	30	71.4
y293-01-f09	93.8	0
y293-02-f04	53.8	66.7
y293-02-f06	100	-NaN
y330-00-f02	50	16.7
y330-00-f04	63.6	25
y330-00-f06	0	0
y330-00-f07	90.9	0
y330-00-f08	100	-NaN
y330-00-f09	33.3	0

## Sheet: Fig S1B Kinematics
Fish	C1-angle		Fish	C1-duration		Fish	C1-mav		Fish	Latency		Fish	C2-angle		Fish	C2-duration		Fish	C2-mav
CTLA00-F04	122.8		CTLA00-F04	9.6		CTLA00-F04	24.6		CTLA00-F04	5.8		CTLA00-F04	76.6		CTLA00-F04	10		CTLA00-F04	14.6667
CTLA00-F05	123.75		CTLA00-F05	8.75		CTLA00-F05	25		CTLA00-F05	7.5		CTLA00-F05	135.25		CTLA00-F05	12.5		CTLA00-F05	26
CTLA00-F07	163.75		CTLA00-F07	10.5		CTLA00-F07	34.25		CTLA00-F07	7.5		CTLA00-F07	76.25		CTLA00-F07	9.75		CTLA00-F07	19.75
CTLA00-F09	109.25		CTLA00-F09	10.75		CTLA00-F09	23.75		CTLA00-F09	5.25		CTLA00-F09	79.5		CTLA00-F09	9.25		CTLA00-F09	14.3333
CTLA01-F02	220		CTLA01-F02	7		CTLA01-F04	32		CTLA01-F02	8		CTLA01-F02	91		CTLA01-F02	10		CTLA01-F04	17.4
CTLA01-F04	141.8		CTLA01-F04	10		CTLA01-F05	27.3333		CTLA01-F04	5		CTLA01-F04	81.4		CTLA01-F04	9		CTLA01-F05	19
CTLA01-F05	136.667		CTLA01-F05	8		CTLA01-F06	27.9167		CTLA01-F05	8.33333		CTLA01-F05	97.3333		CTLA01-F05	10.6667		CTLA01-F06	12.5
CTLA01-F06	140.615		CTLA01-F06	10.2308		CTLA01-F07	25		CTLA01-F06	6.46154		CTLA01-F06	75.6923		CTLA01-F06	8.69231		CTLA01-F07	31
CTLA01-F07	124.5		CTLA01-F07	9.5		CTLA01-F08	28.4		CTLA01-F07	6		CTLA01-F07	139		CTLA01-F07	15		CTLA01-F08	20.9
CTLA01-F08	130		CTLA01-F08	9.4		CTLA02-F02	31		CTLA01-F08	6		CTLA01-F08	98.1		CTLA01-F08	9.1		CTLA02-F02	16.5
CTLA02-F02	114.5		CTLA02-F02	10		CTLA02-F03	27.5714		CTLA02-F02	7.5		CTLA02-F02	65.5		CTLA02-F02	8		CTLA02-F03	16.75
CTLA02-F03	142.571		CTLA02-F03	9.85714		CTLA02-F06	28		CTLA02-F03	7.71429		CTLA02-F03	92.2857		CTLA02-F03	10		CTLA02-F06	19
CTLA02-F06	125.333		CTLA02-F06	9.33333		CTLA02-F07	37.5		CTLA02-F06	7.33333		CTLA02-F06	85.3333		CTLA02-F06	10.3333		CTLA02-F07	14
CTLA02-F07	141.5		CTLA02-F07	10		CTLA03-F03	28.5		CTLA02-F07	5		CTLA02-F07	69		CTLA02-F07	8.5		CTLA03-F03	11.5714
CTLA03-F03	121.8		CTLA03-F03	8.36364		CTLA03-F04	27.2857		CTLA03-F03	6.90909		CTLA03-F03	47.6364		CTLA03-F03	8.45454		CTLA03-F04	23.8333
CTLA03-F04	124.571		CTLA03-F04	9.14286		CTLA03-F05	28		CTLA03-F04	6.42857		CTLA03-F04	132.143		CTLA03-F04	11.6667		CTLA03-F05	9.66667
CTLA03-F05	152.333		CTLA03-F05	10		CTLA03-F06	25.4286		CTLA03-F05	8		CTLA03-F05	49.3333		CTLA03-F05	9		CTLA03-F06	12.25
CTLA03-F06	119.143		CTLA03-F06	9.5		CTLA03-F07	27.5		CTLA03-F06	5.85714		CTLA03-F06	97		CTLA03-F06	8.57143		CTLA03-F07	23
CTLA03-F07	138.75		CTLA03-F07	10.25		CTLA03-F09	29		CTLA03-F07	7.75		CTLA03-F07	49		CTLA03-F07	7.75		CTLA03-F09	24.3333
CTLA03-F09	127		CTLA03-F09	8.66667		CTLB00-F01	24.875		CTLA03-F09	5.33333		CTLA03-F09	97.3333		CTLA03-F09	8.66667		CTLB00-F01	19.125
CTLB00-F01	113.5		CTLB00-F01	8.16667		CTLB00-F02	32.75		CTLB00-F01	6.5		CTLB00-F01	65.875		CTLB00-F01	6.625		CTLB00-F02	16
CTLB00-F02	150.2		CTLB00-F02	12.1667		CTLB00-F03	28.75		CTLB00-F02	7.66667		CTLB00-F02	63.3333		CTLB00-F02	5.66667		CTLB00-F03	20.5
CTLB00-F03	128.333		CTLB00-F03	9.44444		CTLB00-F04	32.75		CTLB00-F03	6.44444		CTLB00-F03	75.4444		CTLB00-F03	7.77778		CTLB00-F04	16.25
CTLB00-F04	125		CTLB00-F04	8.25		CTLB00-F05	20		CTLB00-F04	6.5		CTLB00-F04	51.75		CTLB00-F04	5.75		CTLB00-F05	9
CTLB00-F05	77.5		CTLB00-F05	15.5		CTLB00-F07	28.9		CTLB00-F05	11		CTLB00-F05	18.5		CTLB00-F05	8.5		CTLB00-F07	20.2222
CTLB00-F07	127.7		CTLB00-F07	8.2		CTLB00-F08	31.5		CTLB00-F07	6.7		CTLB00-F07	86.5		CTLB00-F07	8.3		CTLB00-F08	19.5
CTLB00-F08	145.75		CTLB00-F08	9.5		CTLB00-F09	29.75		CTLB00-F08	4.75		CTLB00-F08	94.75		CTLB00-F08	9.25		CTLB00-F09	20
CTLB00-F09	141.375		CTLB00-F09	8.625		CTLB01-F03	30.4286		CTLB00-F09	7.625		CTLB00-F09	88.25		CTLB00-F09	7.75		CTLB01-F03	21
CTLB01-F03	137.429		CTLB01-F03	9.28571		CTLB01-F05	35		CTLB01-F03	7.42857		CTLB01-F03	75.4286		CTLB01-F03	7.42857		CTLB01-F05	13.75
CTLB01-F05	137.5		CTLB01-F05	11		CTLB01-F06	30.7273		CTLB01-F05	6.75		CTLB01-F05	59		CTLB01-F05	7.5		CTLB01-F06	24.7273
CTLB01-F06	122.727		CTLB01-F06	7.63636		CTLB01-F08	30		CTLB01-F06	6.27273		CTLB01-F06	110.091		CTLB01-F06	8.90909		CTLB01-F08	20.5
CTLB01-F08	133.375		CTLB01-F08	8.875		CTLB01-F09	26.8571		CTLB01-F08	8.875		CTLB01-F08	81.125		CTLB01-F08	8.625		CTLB01-F09	21.8571
CTLB01-F09	119.286		CTLB01-F09	8.28571		CTLB02-F04	26.6667		CTLB01-F09	7.28571		CTLB01-F09	89.2857		CTLB01-F09	7.42857		CTLB02-F04	18.3333
CTLB02-F04	107		CTLB02-F04	13.3333		CTLB02-F05	27.1111		CTLB02-F04	5.66667		CTLB02-F04	84.3333		CTLB02-F04	10.3333		CTLB02-F05	19.2222
CTLB02-F05	127.111		CTLB02-F05	8.44444		CTLB02-F06	31.5		CTLB02-F05	7		CTLB02-F05	93.4444		CTLB02-F05	9.77778		CTLB02-F06	25.75
CTLB02-F06	122.25		CTLB02-F06	7.75		CTLB02-F07	27.6		CTLB02-F06	7.75		CTLB02-F06	97.5		CTLB02-F06	6.5		CTLB02-F07	19.4
CTLB02-F07	121.4		CTLB02-F07	8.4		CTLC00-F01	30.5		CTLB02-F07	8.2		CTLB02-F07	89.4		CTLB02-F07	7.6		CTLC00-F01	15.5
CTLC00-F01	132.5		CTLC00-F01	9.5		CTLC00-F06	29.1111		CTLC00-F01	5.5		CTLC00-F01	53		CTLC00-F01	7		CTLC00-F06	12.4286
CTLC00-F06	134.556		CTLC00-F06	8.66667		CTLC00-F08	30		CTLC00-F06	7.77778		CTLC00-F06	62.1111		CTLC00-F06	5.66667		CTLC00-F08	21.5
CTLC00-F08	128.5		CTLC00-F08	8		CTLC00-F09	29.1111		CTLC00-F08	7		CTLC00-F08	95		CTLC00-F08	8.5		CTLC00-F09	23.625
CTLC00-F09	129.111		CTLC00-F09	8.33333		y252-00-F03	24.6		CTLC00-F09	4.88889		CTLC00-F09	71.8889		CTLC00-F09	7.66667		y252-00-F03	13.1111
y252-00-F03	110.7		y252-00-F03	8.7		y252-00-F04	23.6667		y252-00-F03	5.1		y252-00-F03	46.5		y252-00-F03	7		y252-00-F04	21.6667
y252-00-F04	103.333		y252-00-F04	9.66667		y252-00-F05	20.7143		y252-00-F04	3		y252-00-F04	75.3333		y252-00-F04	12.3333		y252-00-F05	13.75
y252-00-F05	94.2857		y252-00-F05	9.64286		y252-00-F06	25.2727		y252-00-F05	6.85714		y252-00-F05	33.2857		y252-00-F05	6.92857		y252-00-F06	13.625
y252-00-F06	133.273		y252-00-F06	10.2727		y252-00-F07	26.1667		y252-00-F06	3.36364		y252-00-F06	47		y252-00-F06	8.81818		y252-00-F07	12.25
y252-00-F07	134.417		y252-00-F07	9.66667		y252-00-F08	13.4286		y252-00-F07	4.66667		y252-00-F07	76.75		y252-00-F07	10.8333		y252-00-F08	11.2667
y252-00-F08	85.6		y252-00-F08	12.3333		y252-00-F09	22.8182		y252-00-F08	6.6875		y252-00-F08	55.0625		y252-00-F08	8.0625		y252-00-F09	13.2727
y252-00-F09	115.455		y252-00-F09	9.18182		y252-01-F01	34		y252-00-F09	3.18182		y252-00-F09	53		y252-00-F09	6.81818		y252-01-F01	9
y252-01-F01	83		y252-01-F01	7		y252-01-F02	30.6		y252-01-F01	4.5		y252-01-F01	52.5		y252-01-F01	3.5		y252-01-F02	26.4
y252-01-F02	136.2		y252-01-F02	8.4		y252-01-F03	25.875		y252-01-F02	3.8		y252-01-F02	97		y252-01-F02	9.4		y252-01-F03	16.5
y252-01-F03	122.625		y252-01-F03	9.25		y252-01-F04	26.8333		y252-01-F03	3.375		y252-01-F03	98.375		y252-01-F03	11		y252-01-F04	20.8333
y252-01-F04	123.714		y252-01-F04	9.83333		y252-01-F05	25		y252-01-F04	3.85714		y252-01-F04	102.286		y252-01-F04	11.4		y252-01-F05	13.6667
y252-01-F05	113.818		y252-01-F05	8.09091		y252-01-F06	26.75		y252-01-F05	5.27273		y252-01-F05	65.1818		y252-01-F05	7.9		y252-01-F06	10.9091
y252-01-F06	145.917		y252-01-F06	10.1538		y252-01-F07	26.6667		y252-01-F06	3.07692		y252-01-F06	60.6923		y252-01-F06	9		y252-01-F07	19.2
y252-01-F07	109.857		y252-01-F07	9.66667		y252-01-F09	27.4444		y252-01-F07	4.57143		y252-01-F07	102.571		y252-01-F07	9.14286		y252-01-F09	14.5714
y252-01-F09	137		y252-01-F09	9.55556		y252-02-F01	22.5714		y252-01-F09	3.22222		y252-01-F09	68.6667		y252-01-F09	7		y252-02-F01	15.2
y252-02-F01	99.5625		y252-02-F01	8.75		y252-02-F02	26.4286		y252-02-F01	3.4375		y252-02-F01	73.5625		y252-02-F01	11.2143		y252-02-F02	14.2
y252-02-F02	125.5		y252-02-F02	9.125		y252-02-F03	26.4444		y252-02-F02	2.875		y252-02-F02	45		y252-02-F02	6.875		y252-02-F03	21.3333
y252-02-F03	130.444		y252-02-F03	8.33333		y252-02-F04	25.1111		y252-02-F03	2.77778		y252-02-F03	102.444		y252-02-F03	10.2222		y252-02-F04	12.4
y252-02-F04	132.8		y252-02-F04	8.7		y252-02-F06	23.875		y252-02-F04	3.3		y252-02-F04	63.3		y252-02-F04	10.6667		y252-02-F06	17.8571
y252-02-F06	113.75		y252-02-F06	8.625		y252-02-F07	24.3333		y252-02-F06	3		y252-02-F06	86.625		y252-02-F06	9.14286		y252-02-F07	23.6667
y252-02-F07	96		y252-02-F07	7.8		y252-02-F09	27.3		y252-02-F07	2.6		y252-02-F07	121.4		y252-02-F07	7.66667		y252-02-F09	19.25
y252-02-F09	126.273		y252-02-F09	8		y252-03-F01	21.3333		y252-02-F09	5		y252-02-F09	102.818		y252-02-F09	12.4		y252-03-F01	15.5714
y252-03-F01	105.571		y252-03-F01	8.57143		y252-03-F02	25.4444		y252-03-F01	3.85714		y252-03-F01	78.4286		y252-03-F01	9.16667		y252-03-F02	13.375
y252-03-F02	129.667		y252-03-F02	9.33333		y252-03-F03	22.3333		y252-03-F02	3		y252-03-F02	65.6667		y252-03-F02	7.66667		y252-03-F03	12
y252-03-F03	114.769		y252-03-F03	8.76923		y252-03-F04	20.2727		y252-03-F03	3.30769		y252-03-F03	62.6154		y252-03-F03	8		y252-03-F04	14.7
y252-03-F04	102.182		y252-03-F04	8.81818		y252-03-F05	18		y252-03-F04	4.18182		y252-03-F04	73.4545		y252-03-F04	10.8182		y252-03-F05	17
y252-03-F05	89		y252-03-F05	9		y252-03-F06	20.1111		y252-03-F05	4.25		y252-03-F05	87.875		y252-03-F05	10.25		y252-03-F06	19.2222
y252-03-F06	94.2222		y252-03-F06	8.55556		y252-03-F07	23.7778		y252-03-F06	3		y252-03-F06	84		y252-03-F06	8.66667		y252-03-F07	14.3333
y252-03-F07	128.778		y252-03-F07	9.33333		y252-03-F08	24.3333		y252-03-F07	3.22222		y252-03-F07	77.6667		y252-03-F07	9.42857		y252-03-F08	10
y252-03-F08	125.8		y252-03-F08	8.7		y252-03-F09	26.7273		y252-03-F08	3.3		y252-03-F08	68.4		y252-03-F08	11.1		y252-03-F09	17.4286
y252-03-F09	131.727		y252-03-F09	8.83333		y293-00-F01	10		y252-03-F09	2.91667		y252-03-F09	85		y252-03-F09	12		y293-00-F01	9
y293-00-F01	23		y293-00-F01	9.33333		y293-00-F02	20.6		y293-00-F01	5.75		y293-00-F01	15		y293-00-F01	4		y293-00-F02	21.4667
y293-00-F02	67.1333		y293-00-F02	7.66667		y293-00-F05	29.25		y293-00-F02	6.66667		y293-00-F02	73.9333		y293-00-F02	7.8		y293-00-F05	12.75
y293-00-F05	120		y293-00-F05	9.75		y293-00-F07	20		y293-00-F05	5.875		y293-00-F05	36.875		y293-00-F05	6.625		y293-00-F07	16.9167
y293-00-F07	69.75		y293-00-F07	8.75		y293-00-F08	20.2		y293-00-F07	6.91667		y293-00-F07	65.75		y293-00-F07	8.5		y293-00-F08	19.6
y293-00-F08	76.6		y293-00-F08	8.5		y293-00-F09	16.2		y293-00-F08	6.4		y293-00-F08	77.4		y293-00-F08	8.9		y293-00-F09	13.8667
y293-00-F09	52.2667		y293-00-F09	7.86667		y293-01-F01	29.75		y293-00-F09	8.73333		y293-00-F09	40.8		y293-00-F09	7.2		y293-01-F01	24.5
y293-01-F01	135.75		y293-01-F01	7.75		y293-01-F02	24		y293-01-F01	6.75		y293-01-F01	102.5		y293-01-F01	7		y293-01-F02	20.6
y293-01-F02	94.8		y293-01-F02	10.25		y293-01-F03	25.7273		y293-01-F02	7.2		y293-01-F02	62.8		y293-01-F02	7.8		y293-01-F03	16.1818
y293-01-F03	108.364		y293-01-F03	8.63636		y293-01-F04	29.1429		y293-01-F03	6.09091		y293-01-F03	81.5455		y293-01-F03	8.7		y293-01-F04	22.2857
y293-01-F04	137.286		y293-01-F04	8.14286		y293-01-F06	31		y293-01-F04	7.71429		y293-01-F04	87.5714		y293-01-F04	8.14286		y293-01-F06	22.0909
y293-01-F06	121.273		y293-01-F06	9.09091		y293-01-F08	27.3333		y293-01-F06	5.36364		y293-01-F06	84.0909		y293-01-F06	8.5		y293-01-F08	22
y293-01-F08	117.667		y293-01-F08	8.33333		y293-01-F09	30.6		y293-01-F08	8		y293-01-F08	102		y293-01-F08	8.33333		y293-01-F09	26.7143
y293-01-F09	124.6		y293-01-F09	8.13333		y293-02-F04	26.8571		y293-01-F09	6.26667		y293-01-F09	95.3333		y293-01-F09	7.13333		y293-02-F04	23.2857
y293-02-F04	114.143		y293-02-F04	8		y293-02-F06	30		y293-02-F04	6.85714		y293-02-F04	93		y293-02-F04	10.5		y293-02-F06	24.625
y293-02-F06	106.5		y293-02-F06	8.25		y330-00-F02	27.1667		y293-02-F06	6.625		y293-02-F06	80.75		y293-02-F06	5.875		y330-00-F02	18
y330-00-F02	117.333		y330-00-F02	8.2		y330-00-F04	16.7143		y330-00-F02	6.66667		y330-00-F02	58		y330-00-F02	7.8		y330-00-F04	9.2
y330-00-F04	69.7143		y330-00-F04	12.2		y330-00-F07	25.3333		y330-00-F04	8.71429		y330-00-F04	27.8571		y330-00-F04	6.85714		y330-00-F07	21
y330-00-F07	123.4		y330-00-F07	10		y330-00-F08	22.5		y330-00-F07	5.2		y330-00-F07	120.6		y330-00-F07	9.1		y330-00-F08	21.1429
y330-00-F08	57.7778		y330-00-F08	8.66667		y330-00-F09	20.3333		y330-00-F08	7.22222		y330-00-F08	102		y330-00-F08	15.6667		y330-00-F09	6.66667
y330-00-F09	39.3333		y330-00-F09	15.5					y330-00-F09	9.33333		y330-00-F09	7		y330-00-F09	8.33333

## Sheet: Fig S1C Kinematics
Fish	C1-angle		Fish	C1-duration		Fish	C1-mav		Fish	Latency		Fish	C2-angle		Fish	C2-duration		Fish	C2-mav
CTL-A00-F01	99		CTL-A00-F01	15		CTL-A00-F01	19		CTL-A00-F01	27		CTL-A00-F01	34		CTL-A00-F01	11		CTL-A00-F01	5
CTL-A00-F02	82.3333		CTL-A00-F02	15.3333		CTL-A00-F02	16.6667		CTL-A00-F02	29		CTL-A00-F02	48		CTL-A00-F02	8		CTL-A00-F02	10.6667
CTL-A00-F04	84		CTL-A00-F04	10		CTL-A00-F04	21.6667		CTL-A00-F04	19.6667		CTL-A00-F04	50.6667		CTL-A00-F04	9.33333		CTL-A00-F04	17.6667
CTL-A00-F05	106		CTL-A00-F05	16		CTL-A00-F05	17		CTL-A00-F05	35.6667		CTL-A00-F05	28		CTL-A00-F05	6.33333		CTL-A00-F05	10
CTL-A00-F07	43		CTL-A00-F07	18		CTL-A00-F07	9		CTL-A00-F07	45		CTL-A00-F07	18		CTL-A00-F07	17		CTL-A00-F07	5
CTL-A00-F08	51.75		CTL-A00-F08	14.5		CTL-A00-F08	11.5		CTL-A00-F08	23.25		CTL-A00-F08	59.25		CTL-A00-F08	14.5		CTL-A00-F08	9.25
CTL-A00-F09	89		CTL-A00-F09	14		CTL-A00-F09	15		CTL-A00-F09	44		CTL-A00-F09	26		CTL-A00-F09	7		CTL-A00-F09	9
CTL-A01-F03	82.6667		CTL-A01-F03	14		CTL-A01-F03	14.6667		CTL-A01-F03	23.3333		CTL-A01-F03	40		CTL-A01-F03	8.66667		CTL-A01-F03	12.6667
CTL-A01-F05	49.6		CTL-A01-F05	15.25		CTL-A01-F05	11.4		CTL-A01-F05	28.4		CTL-A01-F05	39.4		CTL-A01-F05	10.4		CTL-A01-F05	11.2
CTL-A01-F08	79		CTL-A01-F08	17		CTL-A01-F08	14		CTL-A01-F08	32		CTL-A01-F08	33		CTL-A01-F08	14		CTL-A01-F08	5
CTL-A01-F09	45		CTL-A01-F09	17		CTL-A01-F09	6		CTL-A01-F09	48		CTL-A01-F09	9		CTL-A01-F09	4		CTL-A01-F09	7
CTL-A02-F04	84.3333		CTL-A02-F04	13.3333		CTL-A02-F04	13.3333		CTL-A02-F04	31.6667		CTL-A02-F04	32		CTL-A02-F04	16.6667		CTL-A02-F04	14
CTL-A02-F05	48		CTL-A02-F05	11.5		CTL-A02-F05	12		CTL-A02-F05	29		CTL-A02-F05	31.5		CTL-A02-F05	14		CTL-A02-F05	11
CTL-A02-F06	52		CTL-A02-F06	16.5		CTL-A02-F06	21		CTL-A02-F06	41		CTL-A02-F06	16		CTL-A02-F06	4.5		CTL-A02-F06	8.5
CTL-A02-F07	89.4286		CTL-A02-F07	16.2857		CTL-A02-F07	14.4286		CTL-A02-F07	25.7143		CTL-A02-F07	40.1429		CTL-A02-F07	14.2857		CTL-A02-F07	8.28571
CTL-B00-F04	44		CTL-B00-F04	16		CTL-B00-F04	7		CTL-B00-F04	62		CTL-B00-F04	8		CTL-B00-F04	3		CTL-B00-F04	5
CTL-B00-F05	51.3333		CTL-B00-F05	18		CTL-B00-F05	11		CTL-B00-F05	44.3333		CTL-B00-F05	58.6667		CTL-B00-F05	16		CTL-B00-F05	6.66667
CTL-B00-F07	96.5		CTL-B00-F07	13.5		CTL-B00-F07	16.5		CTL-B00-F07	40		CTL-B00-F07	40		CTL-B00-F07	9.5		CTL-B00-F07	11.5
CTL-B00-F09	80.5		CTL-B00-F09	16		CTL-B00-F09	14.5		CTL-B00-F09	32.5		CTL-B00-F09	53.5		CTL-B00-F09	24		CTL-B00-F09	15
CTL-B01-F01	71.25		CTL-B01-F01	15.3333		CTL-B01-F01	14.5		CTL-B01-F01	34.5		CTL-B01-F01	34.25		CTL-B01-F01	6		CTL-B01-F01	9.5
CTL-B01-F02	127		CTL-B01-F02	17		CTL-B01-F02	21		CTL-B01-F02	31		CTL-B01-F02	56		CTL-B01-F02	16		CTL-B01-F02	8
CTL-B01-F05	60		CTL-B01-F05	17		CTL-B01-F05	10.25		CTL-B01-F05	39.75		CTL-B01-F05	12		CTL-B01-F05	6.75		CTL-B01-F05	5.75
CTL-B01-F06	32		CTL-B01-F07	12.5		CTL-B01-F06	8		CTL-B01-F06	43		CTL-B01-F06	6		CTL-B01-F06	8		CTL-B01-F06	4
CTL-B01-F07	125		CTL-B02-F02	15		CTL-B01-F07	20.5		CTL-B01-F07	26		CTL-B01-F07	35.5		CTL-B01-F07	8		CTL-B01-F07	18.5
CTL-B02-F02	117.667		CTL-B02-F03	17		CTL-B02-F02	20		CTL-B02-F02	31.1667		CTL-B02-F02	53.6667		CTL-B02-F02	9.16667		CTL-B02-F02	12.6
CTL-B02-F03	83.3333		CTL-B02-F06	19		CTL-B02-F03	14.6667		CTL-B02-F03	36.3333		CTL-B02-F03	31		CTL-B02-F03	9		CTL-B02-F03	11.3333
CTL-B02-F06	82		CTL-B02-F07	13.2857		CTL-B02-F06	16.6667		CTL-B02-F06	31.3333		CTL-B02-F06	19		CTL-B02-F06	6.66667		CTL-B02-F06	9.66667
CTL-B02-F07	96.1429		CTL-B03-F03	14.6667		CTL-B02-F07	18.2857		CTL-B02-F07	33.5714		CTL-B02-F07	58		CTL-B02-F07	12.3333		CTL-B02-F07	16.5
CTL-B03-F03	51		CTL-B03-F05	11.4		CTL-B03-F03	11		CTL-B03-F03	38.6667		CTL-B03-F03	31.3333		CTL-B03-F03	8.33333		CTL-B03-F03	9.66667
CTL-B03-F04	61		CTL-B03-F06	18.5		CTL-B03-F04	16		CTL-B03-F04	44		CTL-B03-F04	11		CTL-B03-F04	11		CTL-B03-F04	5
CTL-B03-F05	75		CTL-B03-F07	13.6		CTL-B03-F05	12		CTL-B03-F05	27		CTL-B03-F05	52.6		CTL-B03-F05	12		CTL-B03-F05	12
CTL-B03-F06	78.8		CTL-B03-F09	17.8		CTL-B03-F06	13.4		CTL-B03-F06	36.2		CTL-B03-F06	26.8		CTL-B03-F06	12.8		CTL-B03-F06	7.8
CTL-B03-F07	91.4		CTL-C00-F01	11		CTL-B03-F07	18.6		CTL-B03-F07	34		CTL-B03-F07	57.6		CTL-B03-F07	9.4		CTL-B03-F07	9
CTL-B03-F09	78.6667		CTL-C00-F06	9.66667		CTL-B03-F09	13.3333		CTL-B03-F09	33.1667		CTL-B03-F09	22.3333		CTL-B03-F09	10.6667		CTL-B03-F09	9.6
CTL-C00-F01	89		CTL-C00-F08	17		CTL-C00-F01	18		CTL-C00-F01	26		CTL-C00-F01	44.5		CTL-C00-F01	13		CTL-C00-F01	16.5
CTL-C00-F06	92		y252-00-F05	11		CTL-C00-F06	17.3333		CTL-C00-F06	26.6667		CTL-C00-F06	46.6667		CTL-C00-F06	10		CTL-C00-F06	20.6667
CTL-C00-F08	66.3333		y252-01-F01	16.1667		CTL-C00-F08	12.5		CTL-C00-F08	30.1667		CTL-C00-F08	23.8333		CTL-C00-F08	12		CTL-C00-F08	9
CTL-C00-F09	111		y252-01-F02	9		CTL-C00-F09	18		CTL-C00-F09	27		CTL-C00-F09	27		CTL-C00-F09	3		CTL-C00-F09	16
y252-00-F05	28		y252-01-F07	14		y252-00-F05	10		y252-00-F05	16		y252-00-F05	26		y252-00-F05	13		y252-00-F05	5
y252-01-F01	39.6667		y252-03-F01	16.75		y252-01-F01	7.83333		y252-01-F01	42.1667		y252-01-F01	12		y252-01-F01	9.16667		y252-01-F01	5.8
y252-01-F02	31.5		y252-03-F07	18.25		y252-01-F02	8.5		y252-01-F02	46.5		y252-01-F02	8.5		y252-01-F02	5		y252-01-F02	8
y252-01-F07	61		y293-00-F07	10		y252-01-F07	12		y252-01-F07	26		y252-01-F07	37		y252-01-F07	5		y252-01-F07	11
y252-03-F01	67.75		y293-01-F01	14		y252-03-F01	11.25		y252-03-F01	39.75		y252-03-F01	20.75		y252-03-F01	12.25		y252-03-F01	5.66667
y252-03-F07	85.75		y293-01-F02	13		y252-03-F07	11.25		y252-03-F07	34.25		y252-03-F07	12.75		y252-03-F07	7.75		y252-03-F07	5.75
y293-00-F07	34		y293-01-F04	12.5		y293-00-F07	9		y293-00-F07	31		y293-00-F07	11		y293-00-F07	2		y293-00-F07	10
y293-01-F01	50.8333		y293-01-F08	13		y293-01-F01	10.3333		y293-01-F01	28.5		y293-01-F01	10.8333		y293-01-F01	5		y293-01-F01	4.75
y293-01-F02	120		y293-02-F04	16.6667		y293-01-F02	20		y293-01-F02	16		y293-01-F02	52		y293-01-F02	9		y293-01-F02	21
y293-01-F04	122.5		y330-00-F02	18		y293-01-F04	26.5		y293-01-F04	26		y293-01-F04	30		y293-01-F04	6.5		y293-01-F04	9.5
y293-01-F08	101		y330-00-F04	10		y293-01-F08	20		y293-01-F08	22.3333		y293-01-F08	81		y293-01-F08	15.3333		y293-01-F08	12.3333
y293-02-F04	83.5					y293-02-F04	13.5		y293-02-F04	26.5		y293-02-F04	24.5		y293-02-F04	8		y293-02-F04	7.75
y330-00-F02	60					y330-00-F02	10		y330-00-F02	31		y330-00-F02	32		y330-00-F02	12		y330-00-F02	8
y330-00-F04	96								y330-00-F04	27		y330-00-F04	177		y330-00-F04	2

## Sheet: Fig S3A-B
Condition	Stim (db)	%SLC	%LLC
Ctrl	21	0	80
Ctrl	21	60	50
Ctrl	21	22.2	57.1
Ctrl	21	22.2	42.9
Ctrl	21	10	44.4
Ctrl	21	75	100
Ctrl	21	0	44.4
Ctrl	21	14.3	16.7
Ctrl	21	33.3	25
Ctrl	21	88.9	0
Ctrl	21	0	77.8
Ctrl	21	9.1	30
Ctrl	21	28.6	80
Ctrl	21	50	80
Ctrl	21	60	100
Ctrl	21	33.3	50
Ctrl	21	25	66.7
Ctrl	21	8.3	54.5
Ctrl	21	0	14.3
Ctrl	21	10	55.6
Ctrl	21	0	14.3
Ctrl	21	38.5	12.5
Ctrl	21	0	0
Ctrl	21	7.7	58.3
Ctrl	21	50	33.3
Ctrl	21	12.5	14.3
Ctrl	21	25	16.7
Ctrl	21	20	12.5
Ctrl	21	80	100
Ctrl	21	0	0
Ctrl	30	33.3	25
Ctrl	30	71.4	50
Ctrl	30	91.7	0
Ctrl	30	50	25
Ctrl	30	88.9	0
Ctrl	30	33.3	50
Ctrl	30	100	-NaN
Ctrl	30	100	-NaN
Ctrl	30	100	-NaN
Ctrl	30	44.4	60
Ctrl	30	63.6	100
Ctrl	30	60	100
Ctrl	30	93.8	100
Ctrl	30	85.7	0
Ctrl	30	100	-NaN
Ctrl	30	66.7	66.7
Ctrl	30	92.3	100
Ctrl	30	55.6	75
Ctrl	30	44.4	0
Ctrl	30	60	0
Ctrl	30	0	16.7
Ctrl	30	0	0
Ctrl	30	42.9	25
Ctrl	30	85.7	0
Ctrl	30	37.5	0
Ctrl	30	33.3	0
Ctrl	30	40	0
Ctrl	30	20	50
Ctrl	30	83.3	0
Ctrl	30	0	0
Ctrl	36	60	50
Ctrl	36	80	0
Ctrl	36	100	-NaN
Ctrl	36	100	-NaN
Ctrl	36	87.5	0
Ctrl	36	100	-NaN
Ctrl	36	100	-NaN
Ctrl	36	100	-NaN
Ctrl	36	100	-NaN
Ctrl	36	100	-NaN
Ctrl	36	90.9	0
Ctrl	36	63.6	75
Ctrl	36	100	-NaN
Ctrl	36	100	-NaN
Ctrl	36	88.9	0
Ctrl	36	100	-NaN
Ctrl	36	81.8	50
Ctrl	36	87.5	0
Ctrl	36	16.7	10
Ctrl	36	12.5	14.3
Ctrl	36	55.6	25
Ctrl	36	0	0
Ctrl	36	100	-NaN
Ctrl	36	100	-NaN
Ctrl	36	50	40
Ctrl	36	66.7	0
Ctrl	36	44.4	0
Ctrl	36	77.8	0
Ctrl	36	71.4	50
R1-Ablate	21	20	0
R1-Ablate	21	0	0
R1-Ablate	21	7.7	0
R1-Ablate	21	0	0
R1-Ablate	21	15.4	0
R1-Ablate	21	0	0
R1-Ablate	21	0	0
R1-Ablate	21	0	0
R1-Ablate	21	14.3	0
R1-Ablate	30	85.7	0
R1-Ablate	30	25	0
R1-Ablate	30	9.1	0
R1-Ablate	30	30	0
R1-Ablate	30	43.8	0
R1-Ablate	30	0	0
R1-Ablate	30	0	0
R1-Ablate	30	0	0
R1-Ablate	30	71.4	0
R1-Ablate	36	90.9	0
R1-Ablate	36	60	0
R1-Ablate	36	20	0
R1-Ablate	36	55.6	0
R1-Ablate	36	80	0
R1-Ablate	36	16.7	10
R1-Ablate	36	14.3	0
R1-Ablate	36	16.7	0
R1-Ablate	36	25	0
R6-Ablate	21	60	50
R6-Ablate	21	33.3	16.7
R6-Ablate	21	45.5	83.3
R6-Ablate	21	66.7	0
R6-Ablate	21	100	-NaN
R6-Ablate	21	62.5	33.3
R6-Ablate	21	25	0
R6-Ablate	21	40	0
R6-Ablate	21	25	33.3
R6-Ablate	21	66.7	50
R6-Ablate	21	42.9	0
R6-Ablate	21	0	22.2
R6-Ablate	30	100	-NaN
R6-Ablate	30	50	100
R6-Ablate	30	85.7	0
R6-Ablate	30	75	0
R6-Ablate	30	100	-NaN
R6-Ablate	30	100	-NaN
R6-Ablate	30	83.3	0
R6-Ablate	30	50	50
R6-Ablate	30	100	-NaN
R6-Ablate	30	100	-NaN
R6-Ablate	30	40	0
R6-Ablate	30	0	7.7
R6-Ablate	36	100	-NaN
R6-Ablate	36	100	-NaN
R6-Ablate	36	71.4	0
R6-Ablate	36	71.4	0
R6-Ablate	36	88.9	0
R6-Ablate	36	87.5	0
R6-Ablate	36	100	-NaN
R6-Ablate	36	75	100
R6-Ablate	36	100	-NaN
R6-Ablate	36	75	0
R6-Ablate	36	71.4	0
R6-Ablate	36	10	11.1

## Sheet: Fig S3C
Condition	C1-angle	C1-duration	C1-mav	Latency	C2-angle	C2-duration	C2-mav
Ctrl	131	9	31	7	111	9	25
Ctrl	117	7	27	7	100	12	21
Ctrl	124	9	33	6	118	11	24
Ctrl	134	10	22	6	90	8	31
Ctrl	124	8	26	9	138	20	18
Ctrl	151	10	25	7	116	14	22
Ctrl	103	14	25	6	23	4	8
Ctrl	121	11	23	6	79	8	22
Ctrl	161	12	26	9	120	50	13
Ctrl	106	10	31	7	66	8	17
Ctrl	121	10	24	8	126	13	27
Ctrl	127	10	28	7	74	8	21
Ctrl	150	10	29	4	111	8	23
Ctrl	137	10	25	8	102	14	17
Ctrl	132	7	28	6	99	11	25
Ctrl	110	8	22	7	96	7	22
Ctrl	116	11	26	2	101	10	22
Ctrl	124	9	26	8	107	9	19
Ctrl	108	9	27	6	111	12	21
Ctrl	122	8	29	8	140	17	22
Ctrl	99	9	20	4	103	8	22
Ctrl	135	10	25	8	93	9	20
Ctrl	136	13	26	5	85	7	23
Ctrl	131	10	24	6	97	12	20
Ctrl	94	10	24	9	148	15	26
Ctrl	116	11	28	6	89	11	19
Ctrl	122	9	23	2	41	11	19
Ctrl	116	7	26	4	36	15	13
Ctrl	119	8	24	7	96	10	20
Ctrl	122	7	25	5	107	8	25
Ctrl	114	9	27	3	92	12	28
Ctrl	117	10	28	3	119	10	29
Ctrl	118	10	28	4	109	9	26
Ctrl	118	11	25	8	98	10	19
Ctrl	115	10	33	5	109	8	25
Ctrl	104	10	23	8	107	13	20
Ctrl	103	10	26	7	82	14	23
Ctrl	120	10	37	3	79	12	24
Ctrl	132	8	28	5	69	10	24
Ctrl	121	11	25	5	79	10	19
Ctrl	121	14	30	6	91	16	20
Ctrl	133	11	31	6	104	12	20
Ctrl	139	10	30	8	67	14	21
Ctrl	154	12	25	5	67	14	12
Ctrl	173	12	27	6	59	17	13
Ctrl	141	8	27	8	68	8	23
Ctrl	135	7	32	7	118	13	20
Ctrl	129	11	35	8	95	11	24
Ctrl	142	10	31	5	123	14	160
Ctrl	145	10	25	6	103	12	18
Ctrl	126	7	31	6	87	9	136
Ctrl	155	13	26	7	46	13	9
Ctrl	138	10	26	5	61	7	17
Ctrl	122	9	20	8	107	8	24
Ctrl	136	13	27	3	35	6	22
Ctrl	121	9	25	4	139	23	18
Ctrl	136	9	26	1	93	14	19
Ctrl	136	10	28	5	140	35	23
Ctrl	132	10	30	4	112	13	25
Ctrl	28	11	13	9	11	4	8
Ctrl	139	10	25	7	116	11	18
Ctrl	140	10	34	8	113	12	20
Ctrl	87	12	20	6	96	18	22
Ctrl	66	11	17	6	42	10	15
Ctrl	69	13	19	8	91	21	19
Ctrl	145	9	34	6	106	9	18
Ctrl	91	7	22	5	163	12	52
Ctrl	96	9	23	6	134	17	36
Ctrl	138	9	31	7	106	12	18
Ctrl	151	11	30	5	102	14	16
Ctrl	126	9	26	6	105	11	17
Ctrl	130	10	31	9	80	13	19
Ctrl	137	10	28	4	113	10	24
R1-Ablate	144	9	28	8	38	12	8
R1-Ablate	114	10	23	4	60	10	15
R1-Ablate	137	9	25	4	89	13	17
R1-Ablate	142	11	27	6	59	10	14
R1-Ablate	97	8	22	6	102	7	25
R1-Ablate	96	9	28	7	78	10	27
R1-Ablate	117	10	26	4	102	12	19

## Sheet: Fig S3D
% SLCs Rightward
Ctrl	Ablated
75	0
62.5	100
38.4615	12.5
33.3333	25
47.619	63.6364
34.6154	100
47.619	70
41.6667	0
66.6667	50
38.4615	84.6154
70.3704	85.7143
50	50
46.6667	11.1111
54.0541
53.8462
54.5455
87.5
42.8571
42.8571
100
33.3333
40
0
77.7778

## Sheet: Fig S6A
Condition	Latency	Duration	C2-angle	C2-duration	C2-mav
Broad	30.7921	13.1617	44.7987	9.91089	8.73927
Broad	32.9691	9.91753	43.2268	6.02062	8.58763
Broad	32.3212	8.94891	42.0292	3.24088	9.08029
Broad	32.2513	10.3194	42.7068	5.66492	8.41361
Broad	34.1384	9.83771	39.6516	5.37709	9.36038
Spot	33.36	0.4	35.28	-5.88	7.28
Spot	33.8305	8.61017	36.36	7.9322	8.64407
Spot	32.6094	6.0625	35.76	6.71875	7.6875
Spot	30.7143	15.8163	36.72	5.81633	9.73469
Spot	38.2	4.77647	37.88	2.10588	10.8941
Spot	38.8723	9.62766	46.4362	1.14894	15.9043
Spot	27.8889	17.9365	40	11.3333	9.74603
Spot	32.3953	8.67442	40.907	12.6279	8.44186
Spot	32.6579	7.65789	47	6.15789	12.1053
Spot	36.7895	1.31579	30.6316	5.15789	7.26316

## Sheet: Fig S6B
	%LLC rightward
Genotype	Right-eye facing light	Left-eye facing light
sibs	60	25
sibs	84.6	36.4
sibs	52.2	21.1
sibs	63.2	19.2
sibs	66.7	23.1
mutant	38.5	56
mutant	51.9	45.2
mutant	50	51.6
mutant	58.2	46.2
mutant	47.7	45.1
